# Supplementary material for: Optimizing Nucleic Acid Extraction from Extended Bovine Semen for Endemic and High-Consequence Pathogens
Source: Animals (Basel). 2025 Nov 26;15(23):3411. doi: 10.3390/ani15233411 (PMC12691206; doi:10.3390/ani15233411)
Supplement: Supplementary file 1 [file animals-15-03411-s001.zip]

Archive with 1 entries (1 files):
- animals-3973363-supplementary.xlsx
