# Supplementary material for: Optimizing Nucleic Acid Extraction from Extended Bovine Semen for Endemic and High-Consequence Pathogens
Source: Animals (Basel). 2025 Nov 26;15(23):3411. doi: 10.3390/ani15233411 (PMC12691206; doi:10.3390/ani15233411)
Supplement: Supplementary file 1 [file animals-15-03411-s001.zip › animals-3973363-supplementary.xlsx]

## Sheet: Suppl Table S1
Table S1. Primers and probes and mastermix information for the Influenza A virus (IAV), Mycoplasma bovis (M. bovis), bovine viral diarrhea virus (BVDV), and bovine herpesvirus-1 (BHV-1) WVDL PCR assays.
S1a. Primers and probes information
	Forward Primer	Probe	Reverse Primer	Primer concentration	Probe concentration
IAV	CAT GGA RTG GCT AAA GAC AAG ACC	TGC AGT CCT CGC TCA CTG GGC ACG	AGG GCA TTT TGG ACA AAK CGT CTA	375 nM	150 nM
M. bovis	GAA TTT ACG CAA GAG AAT GCT TCA	Quasar 670-TGA CGG CGC TAT TAA-BHQ2plus	GCA ATG CCT CTT TAT TTG TTT TAC AG	250 nM	100 nM
BVDV	GGG NAG TCG TCA RTG GTT CG	FAM-CCA YGT GGA CGA GGG CAY GC-BHQ1	GTG CCA TGT ACA GCA GAG WTT TT	250 nM	100 nM
BHV-1	TCC CTC CAC GCG ATC ATA CT	TAMRA-CAG CGA CCG CAG CGC CAT C-BHQ1	GCC CCC GGT TTG TTG ACT	400 nM	160 nM
WVDL IC	GCC CCA CTG TCC CTC GTA T	VIC-CCG TCA CTG CGT CCG CCG-BHQ2	AAC GGC CCG ACA ATC ATA GT	80 nM	40 nM
S1b. Mastermix Information
	WVDL IAV PCR	WVDL M. bovis PCR	WVDL BVDV PCR	WVDL BHV-1 PCR
VetMAX Fast Multiplex 2x	7.5 µL	7.5 µL	7.5 µL	7.5 µL
Pathogen Forward primer	375 nM	250 nM	250 nM	400 nM
Pathogen Reverse primer	375 nM	250 nM	250 nM	400 nM
Pathogen Probe	150 nM	100 nM	100 nM	160 nM
WVDL IC Forward primer	80 nM	80 nM	80 nM	80 nM
WVDL IC Reverse primer	80 nM	80 nM	80 nM	80 nM
WVDL IC Probe	40 nM	40 nM	40 nM	40 nM
Molecular grade water	to 10 µL	to 10 µL	to 10 µL	to 10 µL
Extracted DNA/RNA	5.0 µL	5.0 µL	5.0 µL	5.0 µL
S1c. Thermocycling program
Reverse Transcription	50°C for 5 minutes	1 cycle
Enzyme Activation	95°C for 10 minutes	1 cycle
Denaturation and Extension	95°C for 3 seconds, 58°C for 30 seconds	40 cycles

## Sheet: Suppl Table S2
Table S2: CT values and variance for the NAHLN and the WVDL in-house influenza A virus (IAV) PCR assays for the 88 negative semen samples using the various protocols with the MagMAX CORE (CORE) and the IndiMag Pathogen (Pathogen) kits.
		Extraction kit	CORE									Pathogen							CORE						Pathogen
		PCR assay/ IC	IAV	Xeno RNA			IAV	WVDL IC			IAV	Xeno RNA			IAV	WVDL IC			Xeno RNA	WVDL IC	Xeno RNA	WVDL IC	Xeno RNA	WVDL IC	Xeno RNA	WVDL IC	Xeno RNA	WVDL IC	Xeno RNA	WVDL IC
Semen ID	Date Received	Semen input/pretreatment	200-na 50-na 12.5- pretreatment	200-na	50-na	12.5- pretreatment	200-na 50-na 12.5- pretreatment	200-na	50-na	12.5- pretreatment	200-na 100-na 100- pretreatment	200-na	100-na	100- pretreatment	200-na 110-na 100- pretreatment	200-na	100-na	100- pretreatment	200-na minus 50-na	200-na minus 50-na	200-na minus 12.5- pretreatment	200-na minus 12.5- pretreatment	50-na minus 12.5- pretreatment	50-na minus 12.5- pretreatment	200-na minus 100-na	200-na minus 100-na	200-na minus 100- pretreatment	200-na minus 100- pretreatment	100-na minus 100- pretreatment	100-na minus 100- pretreatment
Semen 1	2024-08-01	Egg-based extender (Yellow)	Undet	35.7316	35.9953	30.5439	Undet	32.1726	34.1451	29.889	Undet	38.8831	32.3351	32.9057	Undet	31.619	30.6929	30.1767	-0.263676	-1.97253	5.18769	2.28352	5.45137	4.25605	6.54802	0.926089	5.97739	1.44231	-0.570633	0.516224		Paired ANOVA
Semen 2	2024-09-13	Egg-based extender (Yellow)	Undet	35.9357	34.8597	30.5051	Undet	32.7726	34.2711	30.5411	Undet	38.0434	32.2211	33.4117	Undet	30.9824	30.5813	30.2434	1.07596	-1.49843	5.4306	2.2315	4.35464	3.72994	5.82232	0.401118	4.63172	0.739045	-1.19061	0.337927		Table Analyzed	Neg semen- NAHLN
Semen 3	2024-08-23	Egg-based extender (Yellow)	Undet	35.0213	34.1915	30.6415	Undet	31.7834	33.4539	30.5001	Undet	36.9259	31.6203	32.8286	Undet	31.4329	30.2202	30.4633	0.8298	-1.67057	4.37982	1.28322	3.55002	2.9538	5.30561	1.21271	4.09728	0.96962	-1.20833	-0.24309		Distribution assumption	Normal (Gaussian)
Semen 4	2024-08-23	Egg-based extender (Yellow)	Undet	34.8649	33.7358	30.843	Undet	31.7351	32.1844	30.5195	Undet	35.2645	32.3155	32.8481	Undet	31.4219	30.7083	29.4973	1.12907	-0.449256	4.0219	1.2156	2.89282	1.66486	2.94897	0.713553	2.41646	1.92459	-0.532509	1.21103
Semen 5	2024-09-13	Egg-based extender (Yellow)	Undet	35.4399	34.3631	30.83	Undet	32.1083	32.9883	30.9083	Undet	40	32.462	32.9601	Undet	32.2386	31.0662	30.0242	1.07687	-0.879985	4.60999	1.19997	3.53313	2.07995	7.53795	1.17243	7.03993	2.21436	-0.49802	1.04193		Repeated measures ANOVA summary
Semen 6	2024-09-13	Egg-based extender (Yellow)	Undet	34.9737	34.5167	30.9335	Undet	31.9853	36.0492	30.5574	Undet	40	32.078	33.2158	Undet	31.017	30.414	29.8917	0.45697	-4.06392	4.04019	1.42782	3.58322	5.49175	7.92204	0.602943	6.78424	1.12527	-1.13781	0.522323		Assume sphericity?	No
Semen 7	2024-08-22	Egg-based extender (Yellow)	Undet	34.3033	34.5892	30.8794	Undet	32.1478	35.8502	30.7008	Undet	34.2629	31.8415	32.5519	Undet	30.7885	30.3592	29.796	-0.285831	-3.70235	3.42392	1.447	3.70975	5.14935	2.42148	0.429285	1.71106	0.992494	-0.710423	0.563209		F	178.7
Semen 8	2024-09-04	Egg-based extender (Yellow)	Undet	35.1424	34.2748	30.6704	Undet	31.5274	34.4478	30.1666	Undet	36.5572	31.9083	32.8672	Undet	31.2367	30.3108	29.8622	0.867577	-2.92035	4.47202	1.36082	3.60444	4.28117	4.64891	0.925942	3.69001	1.37452	-0.958897	0.448581		P value	<0.0001
Semen 9	2024-09-04	Egg-based extender (Yellow)	Undet	34.2938	34.1943	30.623	Undet	32.5973	31.9616	29.5064	Undet	33.21	31.7646	32.8629	Undet	40	31.173	30.0405	0.0994911	0.635678	3.6708	3.09091	3.57131	2.45523	1.44535	8.82701	0.347095	9.95949	-1.09825	1.13248		P value summary	****
Semen 10	2024-09-04	Egg-based extender (Yellow)	Undet	34.4905	34.0451	30.8359	Undet	32.8944	33.5169	30.1425	Undet	33.4216	31.8517	32.9104	Undet	31.2834	30.3348	30.2452	0.445442	-0.622541	3.6546	2.75187	3.20916	3.37441	1.56986	0.948564	0.511177	1.03825	-1.05869	0.0896873		Statistically significant (P < 0.05)?	Yes
Semen 11	2024-09-04	Egg-based extender (Yellow)	Undet	34.7181	34.3176	30.6986	Undet	32.3619	31.649	29.7699	Undet	34.3313	31.7746	32.9443	Undet	30.9118	30.2497	30.2013	0.400475	0.712858	4.01948	2.59203	3.61901	1.87917	2.55672	0.662147	1.387	0.710527	-1.16972	0.04838		Geisser-Greenhouse's epsilon	0.5739
Semen 12	2024-09-26	Egg-based extender (Yellow)	Undet	35.2939	34.0365	30.9507	Undet	32.0851	31.3952	30.5895	Undet	35.927	32.2229	32.7502	Undet	31.0802	30.7656	30.2039	1.25745	0.689906	4.3432	1.49559	3.08576	0.805686	3.70406	0.314614	3.17672	0.876235	-0.52734	0.561621		R squared	0.6726
Semen 13	2024-09-17	Egg-based extender (Yellow)	Undet	36.361	33.7834	31.0046	Undet	33.6027	32.5162	30.5245	Undet	38.186	32.1216	32.7436	Undet	31.2633	31.1938	29.9611	2.57756	1.08652	5.35639	3.0782	2.77883	1.99168	6.06437	0.0695146	5.44236	1.30226	-0.622009	1.23274
Semen 14	2024-09-27	Egg-based extender (Yellow)	Undet	36.1601	34.4509	30.9207	Undet	31.4239	34.0311	30.0368	Undet	40	32.4607	32.7688	Undet	30.433	30.6538	30.0562	1.70924	-2.60719	5.23949	1.38705	3.53025	3.99425	7.53929	-0.220808	7.23118	0.376836	-0.308113	0.597644		Was the matching effective?
Semen 15	2024-09-17	Egg-based extender (Yellow)	Undet	34.8499	33.0237	30.8877	Undet	33.1051	32.9572	30.8949	Undet	34.5058	31.7962	32.4929	Undet	31.12	32.292	29.8479	1.82618	0.147876	3.96212	2.2102	2.13593	2.06232	2.70955	-1.17206	2.01292	1.27202	-0.696634	2.44408		F	3.938
Semen 16	2024-09-18	Egg-based extender (Yellow)	Undet	34.6334	32.9501	30.7648	Undet	32.5139	32.2175	30.1867	Undet	37.0272	31.7738	32.3868	Undet	31.366	32.6084	30.316	1.68335	0.296375	3.86862	2.32718	2.18528	2.03081	5.25341	-1.24242	4.6404	1.04998	-0.613007	2.2924		P value	<0.0001
Semen 17	2024-09-27	Egg-based extender (Yellow)	Undet	34.9171	35.6608	30.5826	Undet	32.1742	33.8782	30.0585	Undet	32.94	32.2266	32.1801	Undet	30.0062	30.7478	30.5557	-0.743637	-1.70399	4.33447	2.11569	5.07811	3.81968	0.713333	-0.741634	0.75985	-0.549519	0.0465164	0.192114		P value summary	****
Semen 18	2024-09-20	Egg-based extender (Yellow)	Undet	35.2667	36.8199	30.6631	Undet	31.3305	33.6228	30.2401	Undet	34.4377	32.3777	32.7659	Undet	30.2522	31.6777	30.218	-1.55314	-2.29238	4.60367	1.09038	6.15681	3.38276	2.06005	-1.42552	1.67182	0.0342427	-0.388233	1.45976		Is there significant matching (P < 0.05)?	Yes
Semen 19	2024-09-27	Egg-based extender (Yellow)	Undet	34.0912	36.5189	30.6641	Undet	31.3866	35.9352	30.0461	Undet	35.737	31.9635	32.056	Undet	30.6976	31.008	30.7087	-2.4277	-4.54859	3.42715	1.34051	5.85486	5.8891	3.77343	-0.310421	3.68097	-0.0110793	-0.0924568	0.299342		R squared	0.205
Semen 20	2024-09-17	Egg-based extender (Yellow)	Undet	34.8963	34.1205	30.8469	Undet	32.9193	34.0516	30.8935	Undet	33.5358	31.9472	32.4465	Undet	30.4737	30.9926	29.9844	0.775833	-1.13227	4.04937	2.02584	3.27353	3.15811	1.5886	-0.518834	1.08931	0.489344	-0.499294	1.00818
Semen 21	2024-09-17	Egg-based extender (Yellow)	Undet	34.6647	33.43	31.0686	Undet	32.0331	33.1137	31.1696	Undet	34.4577	32.0786	32.3829	Undet	31.0784	31.1852	29.3287	1.23476	-1.08061	3.59612	0.863521	2.36136	1.94413	2.37917	-0.106816	2.07481	1.74974	-0.304359	1.85656		ANOVA table	SS	DF	MS	F (DFn, DFd)	P value
Semen 22	2024-09-26	Egg-based extender (Yellow)	Undet	34.1721	34.3551	30.8464	Undet	32.0158	31.3941	30.9216	Undet	33.5607	31.9647	32.8278	Undet	30.768	30.7261	29.8155	-0.182987	0.621712	3.32572	1.09418	3.50871	0.472466	1.596	0.0419368	0.732887	0.952503	-0.863113	0.910567		Treatment (between columns)	1815	5	363	F (2.869, 249.6) = 178.7	P<0.0001
Semen 23	2024-09-27	Egg-based extender (Yellow)	Undet	33.9683	35.9498	30.8278	Undet	31.4351	36.3012	29.9759	Undet	34.6526	31.7267	32.1164	Undet	28.9801	32.097	29.6084	-1.98146	-4.86617	3.14051	1.45921	5.12197	6.32538	2.92583	-3.11688	2.53616	-0.628336	-0.389671	2.48855		Individual (between rows)	695.7	87	7.997	F (87, 435) = 3.938	P<0.0001
Semen 24	2024-09-27	Egg-based extender (Yellow)	Undet	35.3775	34.4839	30.7285	Undet	32.3758	33.4487	29.7679	Undet	33.9044	32.0526	32.9693	Undet	30.66	33.0771	29.9231	0.893581	-1.07286	4.64903	2.60789	3.75545	3.68074	1.85179	-2.41711	0.93512	0.736916	-0.916672	3.15403		Residual (random)	883.3	435	2.031
Semen 25	2024-08-22	Milk-based sexed semen (Green)	Undet	35.3463	32.7897	30.6818	Undet	32.4648	31.7402	29.958	Undet	34.0103	31.9888	32.9692	Undet	31.019	30.4806	29.9455	2.55661	0.724644	4.66451	2.5068	2.1079	1.78216	2.02148	0.538399	1.0411	1.07345	-0.980389	0.535056		Total	3394	527
Semen 26	2024-06-06	Milk-based sexed semen (Green)	Undet	34.7657	33.2024	30.6047	Undet	32.548	32.2373	30.0469	Undet	33.5348	32.1037	32.8943	Undet	30.8332	30.4447	30.1641	1.56332	0.310653	4.16103	2.50106	2.59771	2.19041	1.43111	0.388561	0.640507	0.669152	-0.790604	0.28059
Semen 27	2024-06-13	Milk-based sexed semen (Green)	Undet	35.2409	32.8919	30.7798	Undet	32.5595	31.6115	30.2345	Undet	34.9496	32.0921	32.7891	Undet	30.599	29.6421	30.4043	2.34893	0.948037	4.4611	2.32503	2.11217	1.37699	2.85753	0.956953	2.16055	0.194714	-0.696983	-0.762239		Data summary
Semen 28	2024-06-27	Milk-based sexed semen (Green)	Undet	34.5548	32.6837	30.9343	Undet	32.9878	32.2686	30.1881	Undet	33.9003	32.2289	33.4251	Undet	31.4362	30.706	30.0212	1.87108	0.7192	3.62042	2.79966	1.74934	2.08046	1.67143	0.730224	0.475182	1.41504	-1.19625	0.684814		Number of treatments (columns)	6
Semen 29	2024-06-27	Milk-based sexed semen (Green)	Undet	34.8621	32.3789	30.9218	Undet	32.4381	32.4424	30.8304	Undet	34.8316	31.896	32.9151	Undet	30.9709	30.9766	29.3008	2.48315	-0.00422956	3.94023	1.60769	1.45708	1.61192	2.93553	-0.00578492	1.91644	1.67004	-1.0191	1.67583		Number of subjects (rows)	88
Semen 30	2024-06-20	Milk-based sexed semen (Green)	Undet	32.7592	31.2701	31.0378	Undet	30.8872	30.6254	30.1075	Undet	32.9923	31.8448	33.2757	Undet	30.8728	30.9732	32.7956	1.48918	0.261805	1.72142	0.7797	0.232244	0.517895	1.14754	-0.100371	-0.283356	-1.92278	-1.4309	-1.82241		Number of missing values	0
Semen 31	2024-07-03	Milk-based sexed semen (Green)	Undet	33.7498	32.3271	30.6444	Undet	32.7694	31.9134	30.4923	Undet	33.0303	31.3709	33.0212	Undet	31.0911	31.8374	30.9196	1.42272	0.856002	3.10545	2.2771	1.68272	1.4211	1.65938	-0.74621	0.00910187	0.171566	-1.65028	0.917776
Semen 32	2024-07-03	Milk-based sexed semen (Green)	Undet	34.9295	32.4408	30.7101	Undet	31.9675	31.0916	30.5307	Undet	32.9629	31.5009	33.2722	Undet	30.8877	31.0465	30.1596	2.48862	0.875879	4.21936	1.43672	1.73075	0.560845	1.46202	-0.158741	-0.309319	0.728121	-1.77134	0.886862
Semen 33	2024-07-03	Milk-based sexed semen (Green)	Undet	35.6094	32.6236	30.7507	Undet	32.2382	32.1175	29.4063	Undet	35.1123	31.8304	32.7927	Undet	31.1263	30.4006	29.763	2.98581	0.120638	4.85875	2.83192	1.87294	2.71128	3.28189	0.725752	2.31952	1.36332	-0.962379	0.637569		Table Analyzed	Neg semen- WVDL
Semen 34	2024-07-11	Milk-based sexed semen (Green)	Undet	35.944	32.5188	30.4862	Undet	32.8246	32.3288	30.1003	Undet	35.8004	32.0828	33.2108	Undet	30.5332	30.5454	29.8434	3.42529	0.495782	5.4578	2.72428	2.03251	2.2285	3.71764	-0.0121275	2.58961	0.689809	-1.12803	0.701936		Distribution assumption	Normal (Gaussian)
Semen 35	2024-08-28	Milk-based sexed semen (Green)	Undet	34.9732	32.108	30.8166	Undet	32.7141	31.4226	29.8837	Undet	34.8142	32.0065	32.6336	Undet	31.2972	30.918	30.4912	2.86521	1.29146	4.15657	2.83035	1.29136	1.53889	2.80771	0.379109	2.1806	0.805957	-0.62711	0.426848
Semen 36	2024-09-12	Milk-based sexed semen (Green)	Undet	35.1926	32.209	30.7627	Undet	33.2999	31.463	30.8426	Undet	35.5433	32.1987	32.8279	Undet	30.6037	30.6929	29.9654	2.98356	1.83694	4.4299	2.45728	1.44634	0.620346	3.34459	-0.0891303	2.71542	0.638304	-0.629169	0.727434		Repeated measures ANOVA summary
Semen 37	2024-09-12	Milk-based sexed semen (Green)	Undet	35.2348	32.2917	30.5159	Undet	34.3141	31.4348	30.3725	Undet	40	31.8675	33.154	Undet	32.9094	30.4438	30.0173	2.94303	2.87926	4.71884	3.94162	1.77581	1.06236	8.13253	2.46557	6.84605	2.89205	-1.28649	0.426479		Assume sphericity?	No
Semen 38	2024-06-27	Milk-based sexed semen (Green)	Undet	34.7064	32.161	30.7333	Undet	33.1661	31.6347	30.5085	Undet	33.5683	31.603	32.459	Undet	31.2987	30.0492	29.9461	2.54548	1.53146	3.97314	2.65764	1.42767	1.12618	1.96528	1.24952	1.10934	1.35262	-0.855946	0.103104		F	24.07
Semen 39	2024-08-28	Milk-based sexed semen (Green)	Undet	34.6223	32.2729	30.7836	Undet	33.1248	31.472	30.1307	Undet	33.899	31.6227	32.9502	Undet	31.071	30.7628	29.8698	2.34947	1.65281	3.8387	2.99408	1.48923	1.34127	2.27625	0.30819	0.948788	1.20122	-1.32746	0.893026		P value	<0.0001
Semen 40	2024-08-29	Milk-based sexed semen (Green)	Undet	35.2418	32.202	30.9462	Undet	33.1173	30.9923	30.4246	Undet	34.6373	31.7389	32.8348	Undet	30.0968	30.641	30.1115	3.03983	2.12502	4.29558	2.69272	1.25575	0.567697	2.89834	-0.544285	1.80252	-0.0146941	-1.09582	0.529591		P value summary	****
Semen 41	2024-08-21	Milk-based sexed semen (Pink)	Undet	33.8431	32.1303	30.5483	Undet	32.5649	32.0241	30.3089	Undet	32.8688	32.0548	32.5482	Undet	30.0307	30.431	29.4337	1.7128	0.540788	3.29476	2.25596	1.58196	1.71517	0.814014	-0.400262	0.320602	0.597063	-0.493412	0.997325		Statistically significant (P < 0.05)?	Yes
Semen 42	2024-08-21	Milk-based sexed semen (Pink)	Undet	33.8424	32.3207	30.6723	Undet	32.7787	31.6469	30.0118	Undet	32.9635	32.2359	32.327	Undet	29.7312	30.6524	30.0347	1.52176	1.13181	3.17009	2.76684	1.64833	1.63503	0.727608	-0.921247	0.636459	-0.303474	-0.0911484	0.617773		Geisser-Greenhouse's epsilon	0.4937
Semen 43	2024-09-12	Milk-based sexed semen (Pink)	Undet	33.8212	32.288	30.6014	Undet	33.0591	31.8611	30.2367	Undet	33.1056	31.8664	32.2824	Undet	30.4963	30.5651	29.7498	1.5332	1.19805	3.21981	2.82238	1.68661	1.62433	1.2392	-0.0688146	0.823254	0.746539	-0.415951	0.815353		R squared	0.2167
Semen 44	2024-09-12	Milk-based sexed semen (Pink)	Undet	34.0867	32.5829	30.6538	Undet	33.043	31.8762	30.1869	Undet	33.4536	32.2298	32.6583	Undet	30.1226	30.2029	29.946	1.5038	1.16679	3.43298	2.85608	1.92919	1.68929	1.22373	-0.0802843	0.795288	0.176527	-0.42844	0.256812
Semen 45	2024-09-03	Milk-based sexed semen (Pink)	Undet	35.0007	32.5616	30.6043	Undet	31.8527	31.0711	30.6594	Undet	37.3856	32.1884	32.9986	Undet	30.8303	30.5589	30.2322	2.43914	0.781587	4.39644	1.19325	1.9573	0.411667	5.19719	0.271364	4.38693	0.598131	-0.810257	0.326767		Was the matching effective?
Semen 46	2024-09-20	Milk-based sexed semen (Pink)	Undet	33.8896	32.2613	30.6119	Undet	31.9388	31.8451	30.1337	Undet	32.7296	31.9075	31.5929	Undet	30.1322	30.6604	29.7462	1.62823	0.0937071	3.2777	1.80511	1.64947	1.7114	0.822084	-0.528187	1.13669	0.386035	0.314608	0.914221		F	1.551
Semen 47	2024-08-23	Milk-based sexed semen (Pink)	Undet	33.8851	32.2139	30.7209	Undet	33.2128	32.719	31.0122	Undet	33.0927	31.6477	32.3559	Undet	30.33	31.0769	30.0677	1.67122	0.493778	3.16421	2.20062	1.49299	1.70684	1.44499	-0.746931	0.736813	0.262338	-0.708178	1.00927		P value	0.0025
Semen 48	2024-09-13	Milk-based sexed semen (Pink)	Undet	33.7986	31.9608	30.4859	Undet	32.8787	32.1341	30.1499	Undet	33.0286	31.7675	32.4018	Undet	30.2002	30.6649	29.4342	1.83779	0.744556	3.31264	2.72877	1.47485	1.98422	1.26103	-0.464744	0.626785	0.765978	-0.634241	1.23072		P value summary	**
Semen 49	2024-10-04	Milk-based sexed semen (Pink)	Undet	33.4717	33.9717	30.4388	Undet	31.3278	33.2567	29.7667	Undet	33.2091	31.6421	32.7803	Undet	30.1481	30.4038	29.513	-0.500008	-1.92887	3.0329	1.5611	3.53291	3.48997	1.56701	-0.255752	0.428829	0.635095	-1.13818	0.890847		Is there significant matching (P < 0.05)?	Yes
Semen 50	2024-10-08	Milk-based sexed semen (Pink)	Undet	34.988	34.9574	30.5405	Undet	32.4834	34.5768	30.1883	Undet	34.6081	31.9911	33.504	Undet	30.2194	30.4505	30.7438	0.0305672	-2.0934	4.44749	2.29503	4.41692	4.38843	2.61705	-0.231162	1.10413	-0.524396	-1.51292	-0.293233		R squared	0.1955
Semen 51	2024-10-11	Milk-based sexed semen (Pink)	Undet	33.4831	33.5436	30.6514	Undet	32.9359	32.6618	30.0758	Undet	33.3107	31.412	32.9327	Undet	29.977	30.0359	30.77	-0.0604935	0.274182	2.83172	2.86011	2.89221	2.58593	1.89867	-0.0589423	0.377998	-0.793016	-1.52067	-0.734074
Semen 52	2024-11-08	Milk-based sexed semen (Pink)	Undet	33.6477	33.8422	30.7315	Undet	33.1001	33.1696	30.1509	Undet	32.7891	32.2029	33.0155	Undet	30.2648	30.3648	30.6845	-0.194469	-0.0695097	2.91614	2.94924	3.11061	3.01875	0.586166	-0.0999955	-0.226383	-0.419623	-0.81255	-0.319627		ANOVA table	SS	DF	MS	F (DFn, DFd)	P value
Semen 53	2024-11-08	Milk-based sexed semen (Pink)	Undet	33.3957	33.5468	30.6603	Undet	32.1777	33.8701	30.5696	Undet	32.9906	31.9584	32.4527	Undet	30.0477	30.7395	29.8823	-0.151058	-1.69241	2.73548	1.6081	2.88654	3.3005	1.03223	-0.691868	0.53788	0.165385	-0.494347	0.857253		Treatment (between columns)	289.2	5	57.85	F (2.469, 214.8) = 24.07	P<0.0001
Semen 54	2024-10-04	Milk-based sexed semen (Pink)	Undet	33.7718	33.771	30.7232	Undet	32.3057	33.9958	30.0672	Undet	33.8417	32.0254	32.835	Undet	30.0415	30.2087	30.1867	0.00088501	-1.69013	3.04868	2.23848	3.04779	3.92861	1.81639	-0.167242	1.00674	-0.145265	-0.809643	0.0219777		Individual (between rows)	324.3	87	3.728	F (87, 435) = 1.551	P=0.0025
Semen 55	2024-10-04	Milk-based sexed semen (Pink)	Undet	33.4317	33.789	30.6947	Undet	32.2283	32.6536	30.8693	Undet	33.1848	32.0767	33.0567	Undet	30.244	30.8295	30.3322	-0.3573	-0.425308	2.73702	1.35894	3.09432	1.78425	1.10807	-0.58551	0.128025	-0.0882002	-0.980045	0.49731		Residual (random)	1045	435	2.403
Semen 56	2024-10-17	Milk-based sexed semen (Pink)	Undet	35.1682	34.7325	30.6655	Undet	32.0657	32.391	29.4027	Undet	33.1532	32.0398	33.4442	Undet	30.3298	30.6536	29.8032	0.435612	-0.325352	4.50262	2.663	4.06701	2.98836	1.11343	-0.323833	-0.290974	0.526578	-1.40441	0.850411		Total	1659	527
Semen 57	2024-01-05	Milk-based extender (White)	Undet	36.5265	32.9877	30.5133	Undet	32.0988	30.3715	30.4841	Undet	36.9756	31.2639	32.9316	Undet	32.9629	30.0189	32.2949	3.5388	1.72729	6.01327	1.61477	2.47447	-0.112525	5.71174	2.94404	4.04401	0.667981	-1.66773	-2.27606
Semen 58	2024-03-28	Milk-based extender (White)	Undet	34.8774	32.2345	30.5893	Undet	31.4622	31.0383	30.5029	Undet	37.3752	30.8012	34.0684	Undet	30.5151	30.3214	31.0796	2.64286	0.423933	4.28807	0.95929	1.64521	0.535357	6.574	0.19374	3.30676	-0.564542	-3.26724	-0.758282		Data summary
Semen 59	2024-05-22	Milk-based extender (White)	Undet	35.7517	32.2049	31.0303	Undet	40	31.0395	30.2787	Undet	40	30.9167	33.3405	Undet	31.2728	30.1025	32.0976	3.54688	8.96048	4.72145	9.72128	1.17456	0.760807	9.08331	1.17026	6.6595	-0.824803	-2.4238	-1.99506		Number of treatments (columns)	6
Semen 60	2024-01-19	Milk-based extender (White)	Undet	39.2886	35.668	31.309	Undet	30.5643	31.3035	30.4493	Undet	39.9797	32.7799	35.1219	Undet	32.0647	30.9193	32.9542	3.62056	-0.739184	7.97958	0.115015	4.35902	0.854199	7.19979	1.14539	4.85776	-0.889527	-2.34203	-2.03491		Number of subjects (rows)	88
Semen 61	2024-05-24	Milk-based extender (White)	Undet	36.9298	33.6773	31.2285	Undet	32.1404	32.4605	30.028	Undet	36.2099	32.7975	35.6994	Undet	32.5027	30.2994	30.8054	3.25248	-0.320154	5.70126	2.11239	2.44878	2.43254	3.4124	2.20333	0.510551	1.69738	-2.90185	-0.505953		Number of missing values	0
Semen 62	2024-01-19	Milk-based extender (White)	Undet	40	37.443	30.846	Undet	31.0475	31.7164	30.1732	Undet	40	32.7383	31.9449	Undet	34.3971	31.5641	32.5286	2.55698	-0.668914	9.15401	0.874344	6.59703	1.54326	7.26173	2.83304	8.05515	1.86854	0.793415	-0.964494
Semen 63	2024-01-19	Milk-based extender (White)	Undet	40	32.4044	31.0255	Undet	31.979	30.8889	30.1176	Undet	33.9141	32.5928	35.3468	Undet	33.1065	30.8424	34.3422	7.5956	1.09018	8.97453	1.86143	1.37893	0.771256	1.32137	2.26411	-1.43262	-1.23575	-2.754	-3.49985		Table Analyzed	Neg semen- NAHLN	Neg semen- WVDL	Neg semen- NAHLN	Neg semen- WVDL	Neg semen- NAHLN	Neg semen- WVDL	Neg semen- NAHLN	Neg semen- WVDL	Neg semen- NAHLN	Neg semen- WVDL	Neg semen- NAHLN	Neg semen- WVDL
Semen 64	2024-01-19	Milk-based extender (White)	Undet	37.4748	34.44	30.8096	Undet	30.9265	30.9713	30.7516	Undet	35.2049	33.8687	34.9945	Undet	32.2756	30.4454	30.8647	3.03477	-0.04488	6.66516	0.174857	3.63039	0.219737	1.3362	1.83014	0.210461	1.41084	-1.12574	-0.419302
Semen 65	2024-01-05	Milk-based extender (White)	Undet	40	39.2817	30.586	Undet	31.3502	31.4123	30.0518	Undet	40	31.6518	33.6109	Undet	31.779	30.3914	40	0.718327	-0.0621199	9.41402	1.2984	8.6957	1.36052	8.34821	1.38756	6.38906	-8.22102	-1.95915	-9.60858		Column B	CORE-50-na	CORE-50-na	CORE-12.5-pretreatment	CORE-12.5-pretreatment	CORE-12.5-pretreatment	CORE-12.5-pretreatment	Pathogen-100-na	Pathogen-100-na	Pathogen-100-pretreatment	Pathogen-100-pretreatment	Pathogen-100-pretreatment	Pathogen-100-pretreatment
Semen 66	2024-03-29	Milk-based extender (White)	Undet	40	37.1425	30.5074	Undet	31.8966	30.9013	30.1946	Undet	38.9391	33.8687	35.7621	Undet	32.1608	30.4682	34.5024	2.85751	0.995331	9.49256	1.70201	6.63504	0.70668	5.07037	1.69256	3.17704	-2.34163	-1.89333	-4.03419		vs.	vs.	vs.	vs.	vs.	vs.	vs.	vs.	vs.	vs.	vs.	vs.	vs.
Semen 67	2024-01-05	Milk-based extender (White)	Undet	40	38.2796	30.9611	Undet	31.9927	31.6209	30.2596	Undet	40	32.4659	32.3833	Undet	33.3561	30.5234	32.1708	1.72044	0.371863	9.03893	1.73311	7.31848	1.36124	7.53408	2.8326	7.61674	1.1853	0.0826569	-1.6473		Column A	CORE-200-na	CORE-200-na	CORE-200-na	CORE-200-na	CORE-50-na	CORE-50-na	Pathogen-200-na	Pathogen-200-na	Pathogen-200-na	Pathogen-200-na	Pathogen-100-na	Pathogen-100-na
Semen 68	2024-08-23	Milk-based extender (White)	Undet	40	40	31.719	Undet	31.9329	33.1967	31.015	Undet	40	32.8291	35.3504	Undet	34.051	35.4342	40	0	-1.26374	8.28097	0.917941	8.28097	2.18169	7.1709	-1.38318	4.6496	-5.94902	-2.5213	-4.56584
Semen 69	2024-08-21	Milk-based extender (White)	Undet	33.9801	32.7968	30.8403	Undet	31.9085	31.5279	29.8666	Undet	37.2206	31.4504	32.7027	Undet	32.9633	31.2731	31.1698	1.18325	0.3806	3.13978	2.0419	1.95653	1.6613	5.77021	1.69021	4.51786	1.79349	-1.25235	0.103287		Paired t test
Semen 70	2024-08-21	Milk-based extender (White)	Undet	35.6177	32.9544	31.4847	Undet	32.104	31.7225	30.3085	Undet	35.7367	31.3494	32.5412	Undet	32.8797	31.0812	34.6349	2.66331	0.381533	4.133	1.79551	1.46969	1.41398	4.38721	1.79848	3.19545	-1.75518	-1.19176	-3.55367		P value	<0.0001	0.9556	<0.0001	<0.0001	<0.0001	<0.0001	<0.0001	0.0003	<0.0001	0.4787	<0.0001	0.0638
Semen 71	2024-08-21	Milk-based extender (White)	Undet	33.9286	32.4529	31.0525	Undet	32.7995	31.4312	31.1491	Undet	35.9917	33.8055	33.9065	Undet	34.9115	30.4429	30.646	1.4757	1.36831	2.87609	1.65043	1.40039	0.28212	2.18621	4.46858	2.08516	4.26557	-0.101051	-0.203012		P value summary	****	ns	****	****	****	****	****	***	****	ns	****	ns
Semen 72	2024-08-21	Milk-based extender (White)	Undet	33.68	32.6305	30.9059	Undet	31.5601	31.7375	30.52	Undet	35.2162	31.162	31.743	Undet	32.4698	30.5997	30.7914	1.04945	-0.177429	2.77408	1.04003	1.72463	1.21746	4.05422	1.87013	3.47326	1.6784	-0.580957	-0.191728		Significantly different (P < 0.05)?	Yes	No	Yes	Yes	Yes	Yes	Yes	Yes	Yes	No	Yes	No
Semen 73	2024-07-11	Milk-based extender (White)	Undet	40	40	30.9886	Undet	32.0988	33.229	29.9017	Undet	40	31.5753	37.013	Undet	35.5914	31.4007	40	0	-1.13014	9.01137	2.19715	9.01137	3.32729	8.42466	4.19071	2.98698	-4.40863	-5.43768	-8.59934		One- or two-tailed P value?	Two-tailed	Two-tailed	Two-tailed	Two-tailed	Two-tailed	Two-tailed	Two-tailed	Two-tailed	Two-tailed	Two-tailed	Two-tailed	Two-tailed
Semen 74	2024-08-21	Milk-based extender (White)	Undet	32.7994	31.5045	30.3756	Undet	31.4622	30.9428	30.0946	Undet	40	31.7492	30.5976	Undet	31.4272	30.3994	30.4438	1.29497	0.519424	2.42388	1.3676	1.12891	0.848174	8.25077	1.02785	9.40236	0.98347	1.15159	-0.0443796		t, df	t=8.321, df=87	t=0.05587, df=87	t=20.83, df=87	t=14.28, df=87	t=14.51, df=87	t=13.66, df=87	t=14.56, df=87	t=3.792, df=87	t=10.87, df=87	t=0.7114, df=87	t=10.18, df=87	t=1.877, df=87
Semen 75	2024-08-15	Milk-based extender (White)	Undet	40	40	31.8508	Undet	40	37.1061	30.9168	Undet	40	33.7245	36.4065	Undet	40	31.2187	34.9342	0	2.89393	8.14919	9.0832	8.14919	6.18926	6.27547	8.78127	3.59354	5.06585	-2.68193	-3.71542		Number of pairs	88	88	88	88	88	88	88	88	88	88	88	88
Semen 76	2024-08-21	Milk-based extender (White)	Undet	32.3405	31.725	30.424	Undet	30.5643	30.6465	30.4056	Undet	37.1464	34.2764	33.874	Undet	31.9236	30.5809	30.747	0.615536	-0.082263	1.91658	0.158653	1.30104	0.240916	2.87001	1.3427	3.27242	1.17654	0.402405	-0.166163
Semen 77	2024-08-15	Milk-based extender (White)	Undet	40	32.4654	30.9626	Undet	32.1404	30.9444	29.9633	Undet	40	32.9331	34.6035	Undet	33.0151	30.6816	33.3687	7.53463	1.196	9.03736	2.1771	1.50273	0.981105	7.06694	2.3335	5.3965	-0.353618	-1.67044	-2.68711		How large is the effect?
Semen 78	2024-07-18	Milk-based extender (White)	Undet	32.9901	31.8973	30.2726	Undet	31.0475	31.2393	29.5954	Undet	36.867	33.0056	33.7059	Undet	32.9299	31.2963	32.5556	1.09276	-0.191788	2.71746	1.4521	1.62471	1.64389	3.8614	1.63364	3.16116	0.374378	-0.700241	-1.25926		Mean of differences (B - A)	-1.814	0.01045	-4.92	-2.055	-3.106	-2.066	-3.888	-0.7339	-2.806	-0.1923	1.082	0.5416
Semen 79	2024-08-21	Milk-based extender (White)	Undet	40	32.5399	29.5128	Undet	31.979	31.1083	30.9753	Undet	38.2843	33.0276	34.53	Undet	32.414	31.3393	40	7.46007	0.870776	10.4872	1.00374	3.02709	0.132964	5.25673	1.07476	3.75436	-7.58597	-1.50236	-8.66074		SD of differences	2.045	1.755	2.215	1.35	2.008	1.419	2.506	1.815	2.422	2.535	0.997	2.706
Semen 80	2024-07-12	Milk-based extender (White)	Undet	35.1964	32.4207	30.7637	Undet	30.9265	30.6048	29.931	Undet	36.6634	31.9045	34.3735	Undet	32.0288	31.5399	40	2.77572	0.321683	4.43272	0.99545	1.657	0.673767	4.75882	0.488859	2.28989	-7.97123	-2.46893	-8.46009		SEM of differences	0.218	0.1871	0.2362	0.1439	0.2141	0.1512	0.2671	0.1935	0.2582	0.2703	0.1063	0.2885
Semen 81	2024-08-28	Milk-based extender (White)	Undet	40	40	30.7268	Undet	31.3502	32.1369	30.0956	Undet	40	32.8339	32.6658	Undet	33.0208	30.5786	40	0	-0.786704	9.27324	1.25457	9.27324	2.04128	7.16613	2.44216	7.33419	-6.97925	0.168064	-9.42141		95% confidence interval	-2.247 to -1.381	-0.3615 to 0.3824	-5.389 to -4.450	-2.342 to -1.769	-3.531 to -2.680	-2.367 to -1.765	-4.419 to -3.357	-1.119 to -0.3492	-3.320 to -2.293	-0.7295 to 0.3449	0.8707 to 1.293	-0.03185 to 1.115
Semen 82	2024-09-12	Milk-based extender (White)	Undet	40	37.22	30.9999	Undet	31.8966	32.7959	29.8744	Undet	40	31.9137	35.1073	Undet	32.7507	31.0649	31.6969	2.77995	-0.89928	9.00006	2.02224	6.22011	2.92152	8.0863	1.68582	4.89265	1.0538	-3.19365	-0.632018		R squared (partial eta squared)	0.4432	3.587e-05	0.833	0.701	0.7076	0.682	0.7089	0.1418	0.5759	0.005783	0.5436	0.03893
Semen 83	2024-08-28	Milk-based extender (White)	Undet	35.2927	33.5575	30.9122	Undet	31.9927	31.8112	30.1479	Undet	35.8542	34.1256	33.6641	Undet	31.7659	32.7664	30.3352	1.73523	0.181499	4.38044	1.84482	2.64521	1.66332	1.72856	-1.00045	2.19008	1.43073	0.461521	2.43118
Semen 84	2024-09-04	Milk-based extender (White)	Undet	39.6749	32.1095	30.5463	Undet	31.9329	31.2142	30.3094	Undet	40	32.217	32.6158	Undet	32.4422	32.2646	30.7839	7.56541	0.718679	9.12864	1.62347	1.56323	0.904791	7.78299	0.177526	7.3842	1.65829	-0.398785	1.48076		How effective was the pairing?
Semen 85	2024-08-28	Milk-based extender (White)	Undet	40	32.5953	30.5165	Undet	31.9085	31.8868	30.6052	Undet	40	31.7596	32.4323	Undet	32.6433	32.3356	32.282	7.40472	0.021705	9.48349	1.30327	2.07877	1.28157	8.24039	0.307685	7.56766	0.361334	-0.672724	0.0536491		Correlation coefficient (r)	0.5619	0.1858	0.2499	0.1727	0.3302	0.06162	0.2852	0.207	0.3789	0.4666	0.4771	0.2727
Semen 86	2024-08-28	Milk-based extender (White)	Undet	40	32.2231	31.0469	Undet	32.104	31.8119	30.2197	Undet	39.6284	33.4855	35.5938	Undet	32.9775	31.932	31.9481	7.7769	0.292192	8.95308	1.88436	1.17618	1.59217	6.1429	1.04547	4.03456	1.02939	-2.10835	-0.0160811		P value (one tailed)	<0.0001	0.0416	0.0094	0.0538	0.0008	0.2842	0.0035	0.0265	0.0001	<0.0001	<0.0001	0.0051
Semen 87	2024-07-10	Milk-based extender (White)	Undet	33.5833	31.6658	30.7528	Undet	32.7995	31.7021	30.4609	Undet	35.2288	30.6076	33.3131	Undet	30.8474	31.6214	33.1593	1.91746	1.09748	2.83049	2.33863	0.913025	1.24115	4.62118	-0.774074	1.91571	-2.31191	-2.70548	-1.53784		P value summary	****	*	**	ns	***	ns	**	*	***	****	****	**
Semen 88	2024-08-21	Milk-based extender (White)	Undet	40	35.0952	30.8934	Undet	31.5601	31.8658	30.5046	Undet	38.7338	32.9622	36.0545	Undet	34.9431	30.7893	40	4.90476	-0.305717	9.10657	1.05543	4.20181	1.36115	5.77165	4.15381	2.67936	-5.05686	-3.09229	-9.21067		Was the pairing significantly effective?	Yes	Yes	Yes	No	Yes	No	Yes	Yes	Yes	Yes	Yes	Yes
*Undet = No amplificatioin for IAV
Mean CT		Egg-based extender (Yellow)		34.982	34.5278	30.7817		32.187	33.5575	30.3545		35.8238	32.0369	32.7164		31.2963	31.0473	30.0404
Mean CT		Milk-based sexed semen (Green)		34.8583	32.3982	30.7569		32.7138	31.6747	30.2536		34.5992	31.8735	32.964		31.0404	30.66	30.2324
Mean CT		Milk-based sexed semen (Pink)		33.9703	33.1546	30.6253		32.4971	32.6096	30.2369		33.4822	31.9529	32.6991		30.1966	30.5312	30.035
Mean CT		Milk-based extender (White)		37.4979	34.488	30.8423		32.2352	31.6996	30.3172		38.1616	32.4514	34		32.9497	31.1418	33.848
(CT< 34.5)		Overall % passing		0.318182	0.738636	1		0.977273	0.931818	1		0.375	1	0.852273		0.943182	0.988636	0.886364
Minimum				32.34	31.27	29.51		30.56	30.37	29.4		32.73	30.61	30.6		28.98	29.64	29.3	-2.43	-4.87	1.72	0.12	0.23	-0.11	0.59	-3.12	-1.43	-8.22	-5.44	-9.61
Maximum				40	40	31.85		40	37.11	31.17		40	34.28	37.01		40	35.43	40	7.78	8.96	10.49	9.72	9.27	6.33	9.08	8.83	9.4	9.96	1.15	3.15
Range				7.66	8.73	2.34		9.44	6.74	1.77		7.27	3.67	6.41		11.02	5.79	10.7	10.21	13.83	8.77	9.6	9.04	6.44	8.49	11.95	10.83	18.18	6.59	12.76
Mean				35.69	33.88	30.77		32.36	32.37	30.3		36.03	32.14	33.22		31.65	30.92	31.46	1.814	-0.01045	4.92	2.055	3.106	2.066	3.888	0.7339	2.806	0.1923	-1.082	-0.5416
Std. Deviation				2.27	2.085	0.2907		1.362	1.389	0.3865		2.604	0.691	1.12		1.801	0.8086	2.813	2.045	1.755	2.216	1.35	2.008	1.419	2.505	1.815	2.422	2.536	0.9966	2.706
Std. Error of Mean				0.242	0.2223	0.03099		0.1452	0.1481	0.0412		0.2776	0.07366	0.1194		0.192	0.08619	0.2998	0.218	0.1871	0.2362	0.1439	0.2141	0.1513	0.2671	0.1935	0.2582	0.2703	0.1062	0.2885
Lower 95% CI of mean				35.21	33.43	30.71		32.07	32.07	30.22		35.47	32	32.99		31.27	30.75	30.86	1.381	-0.3823	4.45	1.769	2.68	1.765	3.358	0.3488	2.294	-0.3447	-1.294	-1.115
Upper 95% CI of mean				36.17	34.32	30.83		32.65	32.66	30.38		36.58	32.29	33.46		32.03	31.09	32.05	2.248	0.3616	5.389	2.342	3.531	2.366	4.42	1.118	3.32	0.7297	-0.8713	0.03208

## Sheet: Suppl Table S3
Table S3: CT values for Mycoplasma bovis (M. bovis), bovine viral diarrhea virus (BVDV), and bovine herpesvirus-1 (BHV-1) WVDL PCR assays to assess the extraction method sensitivity for the modified MagMAX CORE (CORE) and IndiMag Pathogen (Pathogen) extraction protocols using 36 naturally-infected semen samples.
		PCR target	M.bovis/BVDV/BHV-1						WVDL IC
Semen ID	Date Received	Extraction kit/Semen input/pretreatment	CORE 12.5- pretreatment		Pathogen 100-na		Pathogen 100- pretreatment		CORE 12.5- pretreatment		Pathogen 100-na		Pathogen 100- pretreatment
		Replicates	Rep 1	Rep 2	Rep 1	Rep 2	Rep 1	Rep 2	Rep 1	Rep 2	Rep 1	Rep 2	Rep 1	Rep 2
Naturally infected semen -1	2022-07-08	M. bovis	35.9443	34.7142	34.5392	35.9176	33.5335	34.4061	30.5578	32.7938	29.8774	30.4828	29.839	30.3311		Paired ANOVA
Naturally infected semen -2	2022-09-15	M. bovis	36.3458	34.6963	33.6978	34.1283	33.695	34.2762	30.4323	33.3137	30.2977	30.404	29.7197	30.4418		Table Analyzed	POS semen
Naturally infected semen -3	2022-09-02	M. bovis	37.1681	33.5779	33.7807	34.2831	33.085	33.4783	30.4811	33.3082	30.3971	30.6153	29.8793	31.1953		Distribution assumption	Normal (Gaussian)
Naturally infected semen -4	2022-09-15	M. bovis	37.7075	35.7802	35.5864	35.7763	34.4191	35.5369	30.5385	33.3225	30.1028	30.4555	29.342	29.7388
Naturally infected semen -5	2022-08-19	M. bovis	40	40	40	39.0396	36.5773	38.914	30.5269	34.0283	30.1558	30.1975	29.8919	30.6859		Repeated measures ANOVA summary
Naturally infected semen -6	2022-09-02	M. bovis	40	39.1358	40	39.6332	39.593	36.8891	30.0632	33.3453	30.061	30.8175	30.195	30.4629		Assume sphericity?	No
Naturally infected semen -7	2022-09-15	M. bovis	38.4048	37.8002	37.1022	36.1123	35.1338	37.3655	30.4414	33.6935	30.0011	29.792	30.1113	30.4258		F	16.59
Naturally infected semen -8	2022-09-02	M. bovis	39.8806	38.3085	39.1147	38.6598	40	37.7031	29.7986	33.4952	30.3554	30.1674	30.7088	30.5274		P value	<0.0001
Naturally infected semen -9	1905-06-30	BVDV	40	40	40	35.9167	38.6306	40	29.6852	30.175	30.1346	30.2142	30.2575	34.4383		P value summary	****
Naturally infected semen -10	2017-11-07	BVDV	34.5317	32.571	31.9701	33.2579	32.2631	33.5914	29.1506	29.971	30.1005	30.0303	29.6474	30.4107		Statistically significant (P < 0.05)?	Yes
Naturally infected semen -11	2010-08-04	BVDV	26.5571	22.2815	22.5695	23.86	23.0366	23.5405	30.1272	29.6848	30.1499	30.0836	30.5365	30.393		Geisser-Greenhouse's epsilon	0.7417
Naturally infected semen -12	2018-12-01	BVDV	29.9443	36.2865	26.8914	29.043	26.948	27.0831	30.8756	30.2056	29.8599	31.2079	31.2317	30.5012		R squared	0.3215
Naturally infected semen -13	1905-07-03	BVDV	40	40	39.5696	40	38.9066	37.6159	30.1482	29.9277	30.0351	30.1346	29.8117	29.6372
Naturally infected semen -14	1905-07-01	BHV-1	36.3046	34.4359	32.9111	32.4388	34.1105	31.6056	32.9108	28.5049	32.8868	32.0905	33.3401	32.214		Was the matching effective?
Naturally infected semen -15	2009-02-12	BHV-1	40	33.2511	36.6925	32.8501	40	34.377	33.1914	28.1988	32.5241	32.0059	33.7984	32.7049		F	52.2
Naturally infected semen -16	2010-07-12	BHV-1	36.1803	40	40	40	37.1613	34.707	32.7388	28.9322	32.6104	31.8342	33.5913	31.8005		P value	<0.0001
Naturally infected semen -17	1905-07-03	BHV-1	40	35.1957	34.8843	35.5273	38.2001	35.5699	32.6207	28.2049	32.7869	32.052	32.768	32.3419		P value summary	****
Naturally infected semen -18	2014-04-21	BHV-1	40	35.009	37.0269	34.1098	35.6252	33.8997	32.5182	28.1891	32.6174	31.429	32.8365	31.7527		Is there significant matching (P < 0.05)?	Yes
Naturally infected semen -19	2011-12-19	BHV-1	35.492	35.018	34.333	33.9961	33.8563	33.48	32.5349	28.6053	32.6771	31.4659	32.5285	31.7657		R squared	0.8763
Naturally infected semen -20	2011-12-11	BHV-1	30.8587	29.1442	26.5867	27.7563	27.0059	26.2022	33.0012	27.8758	33.3014	31.6311	32.3284	32.017
Naturally infected semen -21	2012-02-20	BHV-1	28.7711	28.4525	26.9732	27.4624	28.523	27.3623	32.8743	27.714	32.4878	32.4289	32.4014	31.7169		ANOVA table	SS	DF	MS	F (DFn, DFd)	P value
Naturally infected semen -22	2011-12-12	BHV-1	34.5236	29.8295	31.0496	30.5807	32.0287	31.3054	32.6593	28.2114	32.5833	32.2058	32.0652	32.1978		Treatment (between columns)	157.4	5	31.48	F (3.708, 129.8) = 16.59	P<0.0001
Naturally infected semen -23	2014-12-11	BHV-1	30.0672	28.4802	28.4971	27.8846	28.0022	27.2592	33.2265	28.1968	32.0109	31.7214	33.2151	32.2295		Individual (between rows)	3468	35	99.08	F (35, 175) = 52.20	P<0.0001
Naturally infected semen -24	2015-01-15	BHV-1	33.1778	32.2232	31.7445	31.8268	32.6514	32.68	29.3348	28.3537	29.5332	31.944	29.4006	30.2429		Residual (random)	332.2	175	1.898
Naturally infected semen -25	2014-12-29	BHV-1	34.8975	32.7375	31.7183	31.585	31.8158	32.8194	29.456	28.8945	29.4657	32.1592	28.6907	29.7752		Total	3957	215
Naturally infected semen -26	2014-12-18	BHV-1	34.5976	34.2202	33.866	33.5923	33.5833	34.0765	29.3796	29.0959	29.7094	31.6256	29.1461	29.5877
Naturally infected semen -27	2014-12-15	BHV-1	26.9263	24.2918	23.6453	23.1555	23.8305	24.1041	29.2483	28.2629	29.8606	36.2244	28.6704	29.5535		Data summary
Naturally infected semen -28	2018-12-06	BHV-1	34.4887	33.4627	29.63	31.8125	28.9493	23.5467	29.4667	27.9256	29.7151	31.9654	28.6883	29.9597		Number of treatments (columns)	6
Naturally infected semen -29	2014-05-12	BHV-1	34.8493	32.2095	30.9126	31.643	30.0418	32.1267	29.4692	28.2021	28.936	31.5872	28.8509	29.3368		Number of subjects (rows)	36
Naturally infected semen -30	2015-02-18	BHV-1	34.9018	33.9848	33.9404	33.3366	33.6963	33.6635	29.1901	28.4332	29.2047	31.4638	29.5448	29.7485		Number of missing values	0
Naturally infected semen -31	2015-12-16	BHV-1	30.0765	28.6654	28.4103	28.2374	27.9097	27.9763	29.0791	28.0983	29.647	29.9891	28.9152	29.0542
Naturally infected semen -32	2016-07-11	BHV-1	32.0005	29.9008	29.2561	27.9315	28.9456	28.77	29.8222	28.2611	29.7229	29.5351	29.5248	29.7222
Naturally infected semen -33	2015-12-11	BHV-1	33.8729	32.2691	30.8174	31.8448	31.9642	31.7103	29.518	28.4794	29.7522	29.0731	28.8263	30.221
Naturally infected semen -34	2012-02-16	BHV-1	33.0844	31.5472	27.6217	31.8932	31.9774	32.4841	29.3752	28.4084	29.4094	29.2882	28.6636	29.6045
Naturally infected semen -35	2017-04-24	BHV-1	35.4913	35.7468	34.4194	35.7076	33.8263	35.8693	30.1812	28.0498	29.9303	29.8946	29.6525	29.4732
Naturally infected semen -36	2011-12-22	BHV-1	34.8388	35.0912	33.7719	32.303	33.968	33.7618	31.4954	28.5503	31.8446	32.2091	31.8696	31.8465		Paired T test
																Table Analyzed	POS semen- duplicates combined	POS semen- duplicates combined	POS semen- duplicates combined
		Mean M.bovis (n=8)	38.1814	36.7516	36.7276	36.6938	35.7546	36.0712	30.355	33.4125	30.156	30.3665	29.9609	30.4761
		Mean BVDV (n=5)	34.2066	34.2278	32.2001	32.4155	31.957	32.3662	29.9973	29.9928	30.056	30.3341	30.297	31.0761		Column A	CORE-12.5-pretreatment	CORE-12.5-pretreatment	Pathogen-100-na
		Mean IBR (n=23)	34.1479	32.3985	31.683	31.6294	32.0727	31.2764	31.0127	28.3325	31.0094	31.5575	30.8398	30.8203		vs.	vs.	vs.	vs.
																Column B	Pathogen-100-na	Pathogen-100-pretreatment	Pathogen-100-pretreatment
		Minimum	26.56	22.28	22.57	23.16	23.04	23.54	29.08	27.71	28.94	29.07	28.66	29.05
		Maximum	40	40	40	40	40	40	33.23	34.03	33.3	36.22	33.8	34.44		Paired t test
		Range	13.44	17.72	17.43	16.84	16.96	16.46	4.15	6.32	4.36	7.15	5.14	5.39		P value	<0.0001	<0.0001	0.3849
																P value summary	****	****	ns
		Mean	35.05	33.62	32.88	32.86	32.87	32.49	30.73	29.69	30.69	31.12	30.57	30.78		Significantly different (P < 0.05)?	Yes	Yes	No
		Std. Deviation	3.829	4.191	4.679	4.169	4.332	4.278	1.428	2.12	1.321	1.301	1.638	1.211		One- or two-tailed P value?	Two-tailed	Two-tailed	Two-tailed
		Std. Error of Mean	0.6382	0.6985	0.7798	0.6948	0.722	0.7131	0.238	0.3533	0.2201	0.2169	0.273	0.2018		t, df	t=6.819, df=71	t=6.725, df=71	t=0.8743, df=71
																Number of pairs	72	72	72
		Lower 95% CI of mean	33.76	32.2	31.29	31.45	31.41	31.05	30.24	28.97	30.24	30.68	30.02	30.37
		Upper 95% CI of mean	36.35	35.04	34.46	34.27	34.34	33.94	31.21	30.41	31.13	31.56	31.12	31.19		How large is the effect?
																Mean of differences (A - B)	1.466	1.652	0.1853
		Coefficient of variation	0.1092	0.1247	0.1423	0.1269	0.1318	0.1317	0.04648	0.07139	0.04304	0.04181	0.05359	0.03934		SD of differences	1.825	2.084	1.798
																SEM of differences	0.215	0.2456	0.2119
																95% confidence interval	1.038 to 1.895	1.162 to 2.141	-0.2373 to 0.6078
																R squared (partial eta squared)	0.3957	0.3891	0.01065
																How effective was the pairing?
																Correlation coefficient (r)	0.91	0.8762	0.9145
																P value (one tailed)	<0.0001	<0.0001	<0.0001
																P value summary	****	****	****
																Was the pairing significantly effective?	Yes	Yes	Yes

## Sheet: Suppl Table S4
Table S4: CT values for Mycoplasma bovis (M. bovis) PCR assay to assess the modified MagMAX CORE (CORE 12.5-pretreatment) and IndiMag Pathogen (Pathogen 100-na and Pathogen 100-pretreatment) extraction protocols with the M. bovis-spiked samples.
		PCR Target	M. bovis									WVDL IC
		Extraction kit/Semen input/pretreatment	CORE 12.5-pretreatment			Pathogen 100-na			Pathogen 100-pretreatment			CORE 12.5-pretreatment			Pathogen 100-na			Pathogen 100-pretreatment
Reference Strain	Extender	Replicates	Rep 1	Rep 2	Rep 3	Rep 1	Rep 2	Rep 3	Rep 1	Rep 2	Rep 3	Rep 1	Rep 2	Rep 3	Rep 1	Rep 2	Rep 3	Rep 1	Rep 2	Rep 3
M. bovis ATCC 25523	Milk-based extender (White)	Dilution 1	20.2307	19.4148	23.9564	18.8109	18.9242	18.9112	25.4001	Undet	20.4978	30.6355	29.9375	Undet	30.4113	30.3966	29.9994	na	Undet	31.4718
		Dilution 2	24.6857	25.8261	26.3019	22.4337	22.2459	22.1786	28.6663	Undet	26.4321	30.6745	33.667	Undet	30.7408	29.7963	30.0314	na	Undet	33.8223
		Dilution 3	28.7473	26.2137	28.2807	25.8094	25.8242	25.7093	33.1742	28.3746	29.0794	30.9112	29.4465	34.6756	30.3801	30.1128	29.8556	na	30.2767	31.4487
		Dilution 4	32.5071	31.687	31.13	29.418	29.2453	29.0241	36.2068	33.1919	32.6893	30.9703	30.9248	30.9254	31.05	29.8128	29.7227	na	31.0917	30.9181
		Dilution 5	35.5899	35.2125	35.3424	33.1626	32.4861	32.8198	39.1636	36.4552	38.7627	31.7306	30.5259	29.4887	31.8549	31.0315	30.5337	na	30.7137	36.8623
		Dilution 6	Undet	Undet	36.9732	37.4783	36.8107	36.6223	Undet	Undet	39.7475	30.7068	31.5699	29.8505	30.2242	30.3095	29.4443	na	30.5139	31.3231
		Dilution 7	Undet	38.3294	39.0985	Undet	39.855	39.8552	Undet	Undet	Undet	30.572	29.0293	29.5188	30.1239	29.9696	29.5824	na	Undet	30.4411
		Dilution 8	Undet	Undet	Undet	Undet	Undet	38.2368	Undet	Undet	Undet	Undet	31.5375	30.049	29.4661	Undet	29.9649	na	Undet	29.6465
		Minimum	24.69	25.83	26.3	22.43	22.25	22.18	28.67	28.37	26.43	30.57	29.03	29.49	29.47	29.8	29.44	na	30.28	29.65
		Maximum	35.59	38.33	39.1	37.48	39.85	39.86	39.16	36.46	39.75	31.73	33.67	34.68	31.85	31.03	30.53	na	31.09	36.86
		Range	10.9	12.5	12.8	15.05	17.6	17.68	10.49	8.09	13.32	1.16	4.64	5.19	2.38	1.23	1.09	na	0.81	7.21
		Mean	30.39	31.45	32.85	29.66	31.08	32.06	34.3	32.67	33.34	30.93	30.96	30.75	30.55	30.17	29.87	na	30.65	32.07
		Std. Deviation	4.716	5.49	5.079	5.928	6.644	6.678	4.481	4.07	5.848	0.4213	1.541	1.994	0.7599	0.4624	0.3561	na	0.3434	2.476
		Std. Error of Mean	2.358	2.455	2.074	2.651	2.712	2.524	2.241	2.35	2.615	0.172	0.5824	0.814	0.2872	0.1888	0.1346	na	0.1717	0.9359
		Lower 95% CI of mean	22.88	24.64	27.52	22.3	24.11	25.89	27.17	22.56	26.08	30.48	29.53	28.66	29.84	29.69	29.54	na	30.1	29.78
		Upper 95% CI of mean	37.89	38.27	38.18	37.02	38.05	38.24	41.43	42.78	40.6	31.37	32.38	32.85	31.25	30.66	30.2	na	31.19	34.36
		Coefficient of variation										1.362%	4.977%	6.483%	2.488%	1.533%	1.192%	na	1.120%	7.722%
na = WVDL IC was not added to the extraction

## Sheet: Suppl Table S5
Table S5: CT values for NAHLN and WVDL in-house influenza A viurs (IAV) PCR assays with IndiMag Pathogen Kit (Pathogen 100-na) extraction protocol with the IAV-spiked samples.
		PCR assay	NAHLN IAV assay						WVDL assay
			IAV			Xeno RNA			IAV			WVDL IC
Reference Strain	Extender	PCR Target	Rep 1	Rep 2	Rep 3	Rep 1	Rep 2	Rep 3	Rep 1	Rep 2	Rep 3	Rep 1	Rep 2	Rep 3
IAV Reference 1	Milk-based extender (White)	Dilution 1	19.81	19.75	19.78	29.95	30.06	29.86	20.26	20.3	20.38	31.41	31.38	31.07
		Dilution 2	23.44	23.29	23.38	29.77	29.63	29.71	24.07	24.02	24.1	31.98	31.35	32.14
		Dilution 3	26.13	26.08	26.1	29.75	29.74	29.58	26.87	26.75	26.87	31.5	31.04	31.34
		Dilution 4	29.42	29.5	29.44	29.51	29.49	29.54	30.78	30.52	30.41	31.09	30.83	30.84
		Dilution 5	32.9	32.63	32.87	29.8	29.71	29.68	33.87	33.98	33.51	31.56	30.94	31.63
		Dilution 6	35.11	34.15	34.71	29.97	29.86	29.83	36.5	36.04	36.66	31.14	30.92	31.44
		Dilution 7	Undet	Undet	Undet	29.94	29.82	29.84	37.57	Undet	37.88	31.6	31.1	30.97
		Dilution 8	Undet	Undet	Undet	30.01	29.84	29.74	Undet	Undet	Undet	31.22	31.73	31.31
IAV Reference 2	Egg-based extender (Yellow)	Dilution 1	19.1775	18.52	18.69	30.9711	31.04	30.96	19.1441	19	18.91	30.3977	30.4	29.89
		Dilution 2	22.6757	22.15	22.22	31.0214	31.27	31.15	22.8337	22.68	22.74	30.01	29.77	30.27
		Dilution 3	25.874	25.18	25.27	30.6767	30.92	30.76	25.8123	25.62	25.88	30.5809	30.2	30.41
		Dilution 4	28.9903	28.28	28.43	30.8971	30.9	31.01	28.9163	28.72	28.89	30.2991	30.57	30.05
		Dilution 5	32.114	31.64	31.56	30.9617	30.76	30.9	32.11	32.2	32.31	31.0469	30.73	30.41
		Dilution 6	34.0214	34.07	35.49	30.1784	30.84	31.1	35.1664	36.11	36.37	30.9335	30.68	30.47
		Dilution 7	37.7823	Undet	Undet	31.0675	31.1	31	Undet	39.36	38.34	30.6437	30.66	30.65
		Dilution 8	undet	Undet	Undet	30.896	30.88	30.9	Undet	Undet	Undet	30.8621	30.44	30.5
IAV Reference 3	Milk-based sexed semen (Green)	Dilution 1	19.7371	19.32	19.24	30.8729	31.16	30.96	20.3708	20.29	20.23	28.8708	30.56	29.98
		Dilution 2	23.0198	22.65	22.58	30.9264	31.1	31.02	23.7923	23.92	23.8	29.1895	30.13	30.12
		Dilution 3	26.1246	25.76	25.79	30.6885	30.89	30.86	27.09	27.12	26.8	29.7298	30.36	30.21
		Dilution 4	28.993	28.62	28.8	30.7094	31.11	30.97	29.9977	29.95	29.99	29.9964	30.65	30.69
		Dilution 5	32.4392	31.7	31.78	30.8164	31.11	31.25	33.4921	33.29	33.06	29.9721	30.67	30.97
		Dilution 6	34.7886	33.67	35.14	30.6462	31.06	31.01	35.6117	36.61	36.81	30.2293	30.56	30.79
		Dilution 7	37.9324	Undet	37.66	30.7142	31.14	31.09	Undet	38.35	38.46	29.9992	30.14	30.66
		Dilution 8	undet	Undet	Undet	30.7178	30.75	30.99	Undet	Undet	Undet	30.2553	30.34	30.85
		Minimum	19.18	18.52	18.69	29.51	29.49	29.54	19.14	19	18.91	28.87	29.77	29.89
		Maximum	37.93	34.15	37.66	31.07	31.27	31.25	37.57	39.36	38.46	31.98	31.73	32.14
		Range	18.75	15.63	18.97	1.56	1.78	1.71	18.43	20.36	19.55	3.11	1.96	2.25
		Mean	28.52	27.05	27.84	30.48	30.59	30.57	28.64	29.24	29.64	30.61	30.67	30.74
		Std. Deviation	6.004	5.296	5.914	0.5019	0.6139	0.6238	5.882	6.368	6.458	0.785	0.4445	0.5593
		Std. Error of Mean	1.342	1.248	1.357	0.1024	0.1253	0.1273	1.349	1.424	1.409	0.1602	0.09074	0.1142
		Lower 95% CI of mean	25.71	24.42	24.99	30.27	30.33	30.31	25.81	26.26	26.7	30.27	30.49	30.5
		Upper 95% CI of mean	31.33	29.69	30.69	30.69	30.85	30.83	31.48	32.22	32.58	30.94	30.86	30.97
		Coefficient of variation				1.647%	2.007%	2.040%				2.565%	1.449%	1.820%

## Sheet: Suppl Table S6
Table S6: CT values for the NAHLN and WVDL in-house influenza A virus (IAV) PCR assays to assess the sensitivity and specificity with IndiMag Pathogen Kit (Pathogen 100-na) extraction protocol with the IAV-spiked samples.
		PCR assay	NAHLN				WVDL					Paired T test
		PCR target	IAV	IAV	Xeno	Xeno	IAV	IAV	WVDL IC	WVDL IC		Column A	NAHLN Rep 1	WVDL Rep 1
LPAI	Extender	Replicates	Rep 1	Rep 2	Rep 1	Rep 2	Rep 1	Rep 2	Rep 1	Rep 2		vs.	vs.	vs.
LPAI 1	Milk-based extender (White)	Semen IAV POS-1	30.731	31.7403	30.4268	30.9695	27.5671	28.7129	30.6847	31.2026		Column B	NAHLN Rep 2	WVDL Rep 2
LPAI 2	Milk-based extender (White)	Semen IAV POS-2	31.2102	30.9236	31.562	31.512	30.2495	30.7036	31.446	31.243
LPAI 3	Milk-based extender (White)	Semen IAV POS-3	25.2279	25.3952	30.1967	30.2193	24.0258	24.3123	30.6243	30.8252		Paired t test
LPAI 4	Milk-based extender (White)	Semen IAV POS-4	26.9179	27.1595	29.7484	29.9312	23.1091	23.5545	31.165	30.7515		P value	0.2556	0.3557
LPAI 5	Milk-based extender (White)	Semen IAV POS-5	30.9067	29.3352	32.1472	29.8987	29.748	29.1469	31.0878	30.7181		P value summary	ns	ns
LPAI 6	Milk-based extender (White)	Semen IAV POS-6	25.4586	24.5507	32.6927	29.9762	24.7898	23.6444	31.5154	31.0019		Significantly different (P < 0.05)?	No	No
LPAI 7	Milk-based extender (White)	Semen IAV POS-7	26.4709	23.8807	34.9349	30.4613	25.8854	23.5666	30.8128	30.9072		One- or two-tailed P value?	Two-tailed	Two-tailed
LPAI 8	Milk-based extender (White)	Semen IAV POS-8	24.8677	25.5698	29.7006	29.7783	24.4939	25.7716	30.8393	30.8213		t, df	t=1.162, df=26	t=0.9403, df=26
LPAI 9	Milk-based extender (White)	Semen IAV POS-9	26.9416	28.2458	31.7588	32.0355	23.627	24.846	30.6203	31.2772		Number of pairs	27	27
LPAI 1	Milk-based sexed semen (Green)	Semen IAV POS-10	28.4099	28.5193	31.4175	30.1534	27.9369	27.8536	30.7936	30.916
LPAI 2	Milk-based sexed semen (Green)	Semen IAV POS-11	27.5289	27.7782	30.9677	30.0123	28.5381	29.0187	30.4258	31.8848		How large is the effect?
LPAI 3	Milk-based sexed semen (Green)	Semen IAV POS-12	23.7768	24.1686	30.7135	29.8638	24.9956	24.4033	30.7804	30.8354		Mean of differences (A - B)	-0.203	0.1474
LPAI 4	Milk-based sexed semen (Green)	Semen IAV POS-13	27.6269	29.0982	31.0017	29.8087	24.5365	23.8581	30.4172	31.4402		SD of differences	0.9073	0.8146
LPAI 5	Milk-based sexed semen (Green)	Semen IAV POS-14	28.157	28.9135	31.1289	29.8894	28.8932	28.9888	30.5012	31.0793		SEM of differences	0.1746	0.1568
LPAI 6	Milk-based sexed semen (Green)	Semen IAV POS-15	23.9292	24.3921	30.9001	29.9535	24.4588	23.8321	31.155	31.4789		95% confidence interval	-0.5619 to 0.1559	-0.1748 to 0.4696
LPAI 7	Egg-based extender (Yellow)	Semen IAV POS-16	28.4213	28.3991	31.0575	29.9309	28.1224	27.5964	30.8886	31.8042		R squared (partial eta squared)	0.0494	0.03289
LPAI 8	Egg-based extender (Yellow)	Semen IAV POS-17	27.0588	27.6502	30.9358	29.7165	28.2382	28.6642	30.5502	30.6404
LPAI 9	Egg-based extender (Yellow)	Semen IAV POS-18	25.5548	23.9419	32.5871	29.975	25.887	24.2274	30.8873	31.5384		How effective was the pairing?
LPAI 1	Egg-based extender (Yellow)	Semen IAV POS-19	28.9854	29.1994	31.3208	30.3109	24.3086	24.6709	31.1063	30.2728		Correlation coefficient (r)	0.9215	0.9448
LPAI 2	Milk-based sexed semen (Pink)	Semen IAV POS-20	26.6841	27.3696	30.7452	29.5955	26.7962	26.5312	30.0081	30.8128		P value (one tailed)	<0.0001	<0.0001
LPAI 3	Milk-based sexed semen (Pink)	Semen IAV POS-21	26.9353	27.5138	30.967	30.0265	28.5062	28.6051	30.7405	31.1265		P value summary	****	****
LPAI 4	Milk-based sexed semen (Pink)	Semen IAV POS-22	23.0788	23.5686	30.8425	29.6057	24.2714	23.7555	30.3781	31.0769		Was the pairing significantly effective?	Yes	Yes
LPAI 5	Milk-based sexed semen (Pink)	Semen IAV POS-23	26.7114	27.4109	30.8392	29.6631	23.3718	22.6933	30.4973	31.1933
LPAI 6	Milk-based sexed semen (Pink)	Semen IAV POS-24	27.8304	28.5085	30.5613	29.6207	28.6047	28.2961	30.5344	31.2914		Pearson r
LPAI 7	Milk-based sexed semen (Pink)	Semen IAV POS-25	23.8031	24.3355	30.672	29.6843	24.0388	23.6925	30.255	30.6707		r	0.9215	0.9448
LPAI 8	Egg-based extender (Yellow)	Semen IAV POS-26	29.0828	29.7757	30.8677	29.8321	29.5796	29.7862	30.9253	30.7932		95% confidence interval	0.8333 to 0.9639	0.8811 to 0.9748
LPAI 9	Egg-based extender (Yellow)	Semen IAV POS-27	24.4129	24.8459	30.9914	29.8495	24.4583	24.3617	31.5203	31.2307		R squared	0.8491	0.8926
na	Egg-based extender (Yellow)	Semen IAV Neg-1	Undet	Undet	29.9648	30.1156	Undet	Undet	31.4618	31.4498
na	Egg-based extender (Yellow)	Semen IAV Neg-2	Undet	Undet	30.1966	30.341	Undet	Undet	31.3828	31.9388
na	Egg-based extender (Yellow)	Semen IAV Neg-3	Undet	Undet	30.1097	30.4479	Undet	Undet	31.5493	35.2446
na	Egg-based extender (Yellow)	Semen IAV Neg-4	Undet	Undet	29.8571	30.3212	Undet	Undet	30.9876	31.0945
na	Egg-based extender (Yellow)	Semen IAV Neg-5	Undet	Undet	29.9759	30.0249	Undet	Undet	31.5329	31.8643
na	Egg-based extender (Yellow)	Semen IAV Neg-6	Undet	Undet	30.0154	30.0647	Undet	Undet	32.3941	31.7536
na	Egg-based extender (Yellow)	Semen IAV Neg-7	Undet	Undet	29.9924	30.2878	Undet	Undet	30.9392	31.4613
na	Egg-based extender (Yellow)	Semen IAV Neg-8	Undet	Undet	30.3309	30.5837	Undet	Undet	31.8565	31.5693
na	Milk-based extender (White)	Semen IAV Neg-9	Undet	Undet	30.2177	29.9602	Undet	Undet	31.462	31.604
na	Milk-based extender (White)	Semen IAV Neg-10	Undet	Undet	29.7895	29.9524	Undet	Undet	31.0134	31.1129
na	Milk-based extender (White)	Semen IAV Neg-11	Undet	Undet	29.7674	29.9874	Undet	Undet	31.0917	31.5505
na	Milk-based extender (White)	Semen IAV Neg-12	Undet	Undet	30.6267	30.3759	Undet	Undet	30.5496	31.3024
na	Milk-based extender (White)	Semen IAV Neg-13	Undet	Undet	31.0874	31.3156	Undet	Undet	30.9353	30.7124
na	Milk-based extender (White)	Semen IAV Neg-14	Undet	Undet	32.8298	32.6223	Undet	Undet	30.8136	31.0056
na	Milk-based extender (White)	Semen IAV Neg-15	Undet	Undet	31.8351	31.8428	Undet	Undet	31.6822	31.6539
na	Milk-based extender (White)	Semen IAV Neg-16	Undet	Undet	31.1073	31.705	Undet	Undet	30.9864	30.8983
na	Milk-based sexed semen (Green)	Semen IAV Neg-17	Undet	Undet	29.8948	30.335	Undet	Undet	30.6419	30.6152
na	Milk-based sexed semen (Green)	Semen IAV Neg-18	Undet	Undet	29.9488	30.1967	Undet	Undet	31.1736	31.0328
na	Milk-based sexed semen (Green)	Semen IAV Neg-19	Undet	Undet	29.9606	30.2693	Undet	Undet	31.5232	31.6048
na	Milk-based sexed semen (Green)	Semen IAV Neg-20	Undet	Undet	29.9566	30.1013	Undet	Undet	31.0912	31.6082
na	Milk-based sexed semen (Green)	Semen IAV Neg-21	Undet	Undet	30.0265	30.3845	Undet	Undet	31.1331	31.8762
na	Milk-based sexed semen (Green)	Semen IAV Neg-22	Undet	Undet	29.7922	30.218	Undet	Undet	30.9876	31.1652
na	Milk-based sexed semen (Green)	Semen IAV Neg-23	Undet	Undet	29.8099	30.1691	Undet	Undet	30.7129	30.652
na	Milk-based sexed semen (Green)	Semen IAV Neg-24	Undet	Undet	29.6782	29.8402	Undet	Undet	31.0249	31.1218
na	Milk-based sexed semen (Pink)	Semen IAV Neg-25	Undet	Undet	29.7335	29.8017	Undet	Undet	31.0827	30.703
na	Milk-based sexed semen (Pink)	Semen IAV Neg-26	Undet	Undet	29.6704	29.8764	Undet	Undet	31.0738	31.3407
na	Milk-based sexed semen (Pink)	Semen IAV Neg-27	Undet	Undet	29.9038	29.5753	Undet	Undet	30.5701	31.0771
na	Milk-based sexed semen (Pink)	Semen IAV Neg-28	Undet	Undet	29.9706	29.8175	Undet	Undet	31.6145	31.0274
na	Milk-based sexed semen (Pink)	Semen IAV Neg-29	Undet	Undet	29.859	30.039	Undet	Undet	31.2222	31.2364
na	Milk-based sexed semen (Pink)	Semen IAV Neg-30	Undet	Undet	29.7715	29.7602	Undet	Undet	31.0745	31.5049
	Minimum		23.08	23.57	29.67	29.58	23.11	22.69	30.01	30.27
	Maximum		31.21	31.74	34.93	32.62	30.25	30.7	32.39	35.24
	Range		8.13	8.17	5.26	3.04	7.14	8.01	2.38	4.97
	Mean		26.92	27.12	30.66	30.22	26.26	26.11	30.99	31.26
	Std. Deviation		2.206	2.331	0.9907	0.6354	2.265	2.475	0.4361	0.6601
	Std. Error of Mean		0.4245	0.4486	0.1312	0.08416	0.436	0.4764	0.05776	0.08743
	Lower 95% CI of mean		26.04	26.2	30.39	30.05	25.37	25.14	30.88	31.08
	Upper 95% CI of mean		27.79	28.04	30.92	30.39	27.16	27.09	31.11	31.43

## Sheet: Suppl Table S7
Table S7: CT values for the NAHLN and WVDL in-house influenza A virus (IAV) PCR assays to assess the IAV in Mycoplasma bovis (M. bovis), bovine viral diarrhea virus (BVDV), and bovine herpesvirus-1 (BHV-1) naturally infected semen samples.
			NAHLN		WVDL
Semen ID	Date Received		IAV	Xeno RNA	IAV	WVDL IC
Naturally infected semen -1	2022-07-08	Milk-based extender (White)	Undet	31.06	Undet	29.5927
Naturally infected semen -2	2022-09-15	Milk-based extender (White)	Undet	31.17	Undet	29.657
Naturally infected semen -3	2022-09-02	Milk-based extender (White)	Undet	30.7685	Undet	29.677
Naturally infected semen -4	2022-09-15	Milk-based extender (White)	Undet	31.0283	Undet	29.508
Naturally infected semen -5	2022-08-19	Milk-based extender (White)	Undet	30.4722	Undet	29.6596
Naturally infected semen -6	2022-09-02	Milk-based extender (White)	Undet	30.9611	Undet	29.306
Naturally infected semen -7	2022-09-15	Milk-based extender (White)	Undet	30.9586	Undet	29.9047
Naturally infected semen -8	2022-09-02	Milk-based extender (White)	Undet	31.1571	Undet	29.7472
Naturally infected semen -9	1905-06-30	Milk-based extender (White)	Undet	30.7191	Undet	29.5408
Naturally infected semen -10	2017-11-07	Milk-based extender (White)	Undet	31.4381	Undet	29.5571
Naturally infected semen -11	2010-08-04	Milk-based extender (White)	Undet	31.1317	Undet	29.6357
Naturally infected semen -12	2018-12-01	Milk-based extender (White)	Undet	31.2076	Undet	29.3883
Naturally infected semen -13	1905-07-03	Milk-based extender (White)	Undet	30.0434	Undet	29.2508
Naturally infected semen -14	1905-07-01	Milk-based extender (White)	Undet	28.06	Undet	29.5377
Naturally infected semen -15	2009-02-12	Milk-based extender (White)	Undet	28.1	Undet	29.2479
Naturally infected semen -16	2010-07-12	Milk-based extender (White)	Undet	28.21	Undet	29.1267
Naturally infected semen -17	1905-07-03	Milk-based extender (White)	Undet	28.05	Undet	29.2935
Naturally infected semen -18	2014-04-21	Milk-based extender (White)	Undet	28.16	Undet	29.8531
Naturally infected semen -19	2011-12-19	Milk-based extender (White)	Undet	28.14	Undet	30.0996
Naturally infected semen -20	2011-12-11	Milk-based extender (White)	Undet	28.02	Undet	30.0579
Naturally infected semen -21	2012-02-20	Milk-based extender (White)	Undet	27.87	Undet	29.975
Naturally infected semen -22	2011-12-12	Milk-based extender (White)	Undet	27.96	Undet	30.1702
Naturally infected semen -23	2014-12-11	Milk-based extender (White)	Undet	27.99	Undet	29.6568
Naturally infected semen -24	2015-01-15	Milk-based extender (White)	Undet	27.95	Undet	29.984
Naturally infected semen -25	2014-12-29	Milk-based extender (White)	Undet	28.1	Undet	29.7618
Naturally infected semen -26	2014-12-18	Milk-based extender (White)	Undet	28.01	Undet	29.698
Naturally infected semen -27	2014-12-15	Milk-based extender (White)	Undet	28.05	Undet	29.3067
Naturally infected semen -28	2018-12-06	Milk-based extender (White)	Undet	27.93	Undet	29.1542
Naturally infected semen -29	2014-05-12	Milk-based extender (White)	Undet	27.99	Undet	29.8304
Naturally infected semen -30	2015-02-18	Milk-based extender (White)	Undet	27.74	Undet	29.2497
Naturally infected semen -31	2015-12-16	Milk-based extender (White)	Undet	27.83	Undet	29.2257
Naturally infected semen -32	2016-07-11	Milk-based extender (White)	Undet	30.8048	Undet	29.1793
Naturally infected semen -33	2015-12-11	Milk-based extender (White)	Undet	30.7665	Undet	29.3326
Naturally infected semen -34	2012-02-16	Milk-based extender (White)	Undet	30.7136	Undet	29.9934
Naturally infected semen -35	2017-04-24	Milk-based extender (White)	Undet	31.7328	Undet	29.5428
Naturally infected semen -36	2011-12-22	Milk-based extender (White)	Undet	30.1852	Undet	30.1637
		Minimum		27.74		29.13
		Maximum		31.73		30.17
		Range		3.99		1.04
		Mean		29.46		29.61
		Std. Deviation		1.499		0.308
		Std. Error of Mean		0.2499		0.05133
		Lower 95% CI of mean		28.95		29.5
		Upper 95% CI of mean		29.97		29.71
		Coefficient of variation		0.0509		0.0104
